# Supplementary material for: SELF-BLM: Prediction of drug-target interactions via self-training SVM
Source: PLoS One. 2017 Feb 13;12(2):e0171839. doi: 10.1371/journal.pone.0171839 (PMC5305209; doi:10.1371/journal.pone.0171839)
Supplement: S2 File — (XLSX) [file pone.0171839.s006.xlsx]

## Sheet: potential_enzyme
Enzymes							Ion channels							GPCRs							Nuclear receptors
% of positive interactions	SELF-BLM	BLM	BLM-RBF	LapRLS	NetLapRLS		% of positive interactions	SELF-BLM	BLM	BLM-RBF	LapRLS	NetLapRLS		% of positive interactions	SELF-BLM	BLM	BLM-RBF	LapRLS	NetLapRLS		% of positive interactions	SELF-BLM	BLM	BLM-RBF	LapRLS	NetLapRLS
1	0	0	0	0	0		1	0	0	0	0	0		1	1	1	0	0	0		1	0	0	0	0	0
2	0	0	0	2	1		2	0	0	0	0	0		2	1	1	0	1	0		2	0	0	0	0	0
3	0	0	0	2	1		3	0	0	0	0	0		3	1	1	1	1	0		3	0	0	0	1	0
4	0	0	0	2	1		4	0	0	0	0	0		4	2	3	1	2	0		4	0	0	0	2	0
5	1	1	0	2	2		5	1	0	0	1	0		5	2	4	2	2	0		5	0	0	0	2	0
6	1	1	0	2	2		6	1	0	0	1	0		6	5	4	2	2	0		6	0	0	0	2	0
7	1	1	0	2	2		7	1	0	0	1	0		7	6	4	2	3	0		7	0	0	0	2	0
8	1	1	0	2	2		8	1	0	0	1	0		8	7	4	3	5	0		8	0	0	0	2	0
9	1	1	0	2	2		9	3	0	0	1	0		9	9	4	3	6	0		9	0	0	0	2	0
10	1	1	0	2	2		10	3	1	0	1	0		10	10	4	3	8	0		10	0	1	0	2	0
11	1	1	0	2	2		11	3	1	0	1	0		11	12	5	3	10	0		11	0	1	0	2	0
12	1	1	0	2	2		12	6	1	0	1	0		12	12	5	3	11	0		12	1	1	0	2	0
13	1	1	0	2	2		13	6	1	0	1	0		13	13	6	3	11	0		13	1	1	0	2	0
14	1	1	0	3	2		14	7	1	0	1	0		14	13	6	3	12	1		14	1	1	0	2	0
15	1	2	0	3	2		15	8	1	0	1	0		15	15	6	3	12	1		15	1	1	0	2	0
16	2	2	1	3	2		16	9	1	0	2	0		16	17	6	3	15	1		16	1	1	0	2	0
17	2	2	1	3	2		17	11	1	0	4	0		17	17	7	3	15	1		17	1	1	0	2	0
18	2	2	1	3	2		18	12	1	0	4	0		18	17	7	3	17	1		18	1	1	0	2	0
19	3	2	1	3	2		19	12	2	0	5	0		19	19	7	3	17	3		19	1	1	0	3	0
20	3	3	1	3	2		20	14	2	0	5	0		20	20	7	3	17	3		20	1	1	0	3	0
21	4	3	1	5	2		21	15	2	0	5	0		21	20	7	3	18	3		21	1	1	0	3	0
22	4	3	1	5	2		22	15	2	0	5	0		22	21	7	3	18	3		22	1	1	0	3	0
23	4	3	1	5	3		23	15	2	0	6	0		23	22	7	3	18	3		23	1	1	0	3	0
24	4	3	1	5	3		24	16	2	0	6	0		24	22	7	3	18	3		24	1	1	0	3	0
25	4	3	2	5	4		25	16	2	0	6	0		25	22	7	3	18	3		25	1	1	0	3	0
26	4	3	2	5	4		26	17	2	0	6	0		26	22	10	4	18	5		26	1	1	0	4	0
27	4	3	3	5	4		27	18	2	0	6	0		27	24	10	4	18	5		27	1	1	0	4	0
28	5	3	3	5	4		28	18	2	0	6	0		28	25	12	4	18	6		28	1	1	0	6	0
29	5	4	3	5	4		29	22	2	0	6	0		29	27	13	4	18	6		29	2	1	0	6	0
30	5	4	3	5	4		30	23	3	0	7	0		30	31	14	4	19	6		30	2	1	0	6	1
31	5	4	3	5	4		31	23	3	0	7	0		31	31	15	4	19	7		31	2	1	0	6	1
32	7	4	3	6	4		32	24	3	0	7	0		32	31	15	5	20	7		32	2	1	0	6	1
33	7	5	3	6	4		33	26	3	0	7	0		33	33	15	5	20	7		33	2	1	0	6	1
34	7	6	3	6	4		34	28	5	0	7	0		34	34	19	5	20	7		34	3	3	0	7	1
35	8	7	3	7	4		35	28	5	0	7	0		35	35	20	5	20	7		35	3	3	2	7	1
36	8	7	3	7	4		36	28	5	0	7	0		36	37	21	5	20	8		36	3	3	2	7	1
37	8	7	3	7	4		37	28	5	0	8	0		37	37	21	6	20	8		37	3	3	2	7	2
38	9	7	3	7	5		38	28	5	0	8	1		38	38	22	6	22	8		38	3	3	2	7	3
39	9	7	3	7	5		39	28	7	0	9	1		39	39	23	6	22	9		39	3	3	2	7	3
40	9	7	3	12	5		40	29	10	0	10	1		40	39	25	6	22	10		40	3	3	2	7	3
41	9	8	3	12	5		41	30	11	0	11	1		41	40	26	7	22	11		41	3	3	2	7	3
42	9	8	3	12	5		42	30	11	0	12	1		42	40	27	7	22	11		42	3	3	2	7	3
43	11	9	3	14	6		43	35	11	0	12	1		43	42	28	7	24	14		43	3	3	2	7	3
44	11	9	3	14	6		44	35	11	0	13	1		44	43	30	9	24	17		44	3	3	3	7	3
45	11	9	3	14	6		45	35	11	0	15	1		45	45	31	9	24	17		45	3	3	3	7	3
46	12	9	3	14	6		46	37	13	0	17	1		46	48	32	9	24	18		46	3	4	3	7	3
47	12	9	3	15	9		47	37	16	0	18	2		47	49	33	9	24	18		47	3	4	3	7	3
48	12	9	3	15	9		48	38	16	0	18	2		48	50	35	10	24	21		48	3	4	3	8	3
49	16	9	3	15	9		49	38	17	0	25	2		49	52	37	11	27	21		49	5	4	3	8	5
50	16	9	3	15	9		50	41	17	0	25	4		50	52	38	12	27	21		50	5	4	3	8	5
51	17	10	3	17	9		51	44	17	0	25	6		51	53	40	12	27	21		51	5	4	3	8	8
52	17	10	3	17	9		52	44	20	0	27	6		52	55	40	14	27	24		52	5	4	3	8	8
53	18	10	3	17	9		53	44	20	0	27	6		53	56	41	15	27	24		53	5	5	3	8	8
54	18	11	3	17	9		54	44	22	0	27	6		54	56	41	16	27	24		54	5	5	3	8	8
55	18	11	3	17	9		55	46	22	1	31	7		55	57	42	16	27	25		55	5	5	3	8	8
56	18	11	3	17	9		56	47	23	1	31	7		56	58	45	17	27	25		56	5	5	3	9	8
57	18	11	4	17	9		57	47	23	1	32	7		57	61	46	18	29	26		57	6	5	3	9	8
58	18	11	5	19	9		58	48	25	1	32	8		58	62	46	20	29	26		58	6	5	3	9	8
59	18	11	6	19	9		59	49	26	1	32	8		59	63	46	21	29	26		59	7	5	3	9	8
60	18	11	7	19	10		60	49	27	1	35	8		60	64	47	22	29	27		60	7	5	3	9	8
61	18	12	7	22	10		61	49	28	2	35	8		61	64	47	22	38	27		61	8	5	3	9	8
62	18	12	7	22	10		62	49	29	2	35	8		62	64	49	23	38	29		62	8	5	3	9	8
63	23	12	8	22	10		63	50	29	4	35	10		63	67	52	25	38	36		63	8	5	3	9	8
64	23	12	9	24	10		64	53	29	5	35	10		64	68	52	25	38	36		64	8	5	3	9	8
65	24	12	10	24	10		65	55	31	5	36	10		65	70	55	26	38	36		65	8	5	3	9	8
66	27	12	10	24	10		66	55	31	5	36	19		66	74	55	26	38	40		66	8	5	3	9	8
67	27	14	10	24	10		67	57	33	5	37	19		67	75	55	28	38	40		67	8	6	3	9	8
68	27	15	10	25	13		68	58	33	5	37	19		68	78	56	29	38	43		68	8	6	3	9	8
69	27	16	11	25	13		69	60	33	5	39	19		69	82	58	29	38	43		69	8	6	3	9	8
70	28	16	11	25	13		70	61	38	5	39	19		70	83	58	29	38	43		70	8	6	3	9	8
71	30	16	11	25	13		71	61	38	5	39	19		71	86	58	29	47	44		71	9	6	3	9	8
72	32	19	11	31	13		72	61	41	5	42	20		72	87	59	30	47	44		72	9	7	4	9	8
73	35	19	11	31	13		73	61	42	5	42	20		73	89	59	30	47	45		73	10	7	4	9	8
74	37	21	12	31	13		74	61	43	5	42	20		74	91	60	31	47	47		74	10	7	4	9	8
75	44	22	13	31	14		75	61	43	7	42	20		75	94	61	32	47	47		75	10	7	5	9	8
76	45	32	13	36	14		76	61	45	7	42	32		76	95	62	36	47	47		76	11	7	5	9	8
77	46	32	14	36	14		77	62	46	7	48	32		77	97	63	36	47	50		77	11	7	5	9	8
78	50	33	15	36	15		78	62	46	7	48	32		78	99	64	37	47	52		78	11	7	6	9	8
79	57	34	16	36	15		79	65	46	7	48	34		79	101	65	39	47	52		79	11	8	6	9	8
80	59	35	16	36	15		80	65	47	8	53	34		80	102	66	39	47	57		80	11	8	7	9	8
81	63	35	19	38	15		81	66	47	8	53	34		81	104	67	41	47	57		81	11	8	7	9	8
82	66	36	23	38	15		82	67	47	8	53	36		82	104	67	43	47	59		82	12	8	7	9	8
83	67	36	28	38	26		83	67	48	9	56	36		83	106	68	43	55	59		83	12	8	7	9	10
84	71	37	31	39	26		84	67	48	10	56	36		84	107	69	45	55	64		84	12	8	7	9	10
85	74	38	32	39	26		85	68	51	10	56	36		85	108	69	45	55	64		85	12	8	7	9	10
86	77	41	32	39	26		86	71	51	10	56	36		86	109	74	47	55	64		86	12	8	7	9	10
87	78	44	34	43	28		87	74	52	10	60	38		87	110	75	47	55	69		87	12	8	7	9	10
88	79	48	34	43	32		88	79	54	10	60	41		88	110	75	50	55	69		88	12	8	7	9	10
89	82	48	39	43	54		89	82	57	10	60	41		89	110	77	51	55	74		89	12	8	7	9	11
90	82	49	40	43	54		90	82	60	12	63	41		90	112	77	51	55	74		90	12	8	7	9	11
91	83	50	41	43	54		91	83	61	12	63	41		91	113	77	53	55	74		91	12	8	7	9	13
92	86	57	43	43	54		92	83	63	13	64	50		92	113	78	54	55	77		92	12	9	7	9	13
93	87	58	45	43	54		93	84	64	16	64	50		93	114	78	54	55	77		93	12	9	7	9	13
94	91	59	47	47	54		94	84	66	17	64	50		94	116	80	55	65	77		94	12	9	7	9	13
95	93	61	49	47	54		95	85	67	19	67	50		95	118	82	56	65	80		95	12	9	7	9	13
96	94	64	52	47	60		96	85	67	21	67	54		96	119	85	56	65	80		96	12	10	7	9	13
97	97	65	56	47	60		97	86	68	23	67	54		97	121	85	57	65	80		97	12	10	7	9	15
98	98	67	65	47	60		98	89	72	26	78	56		98	123	85	59	65	85		98	12	11	7	9	15
99	103	68	67	47	60		99	90	75	31	78	56		99	123	86	62	65	85		99	12	11	7	9	15
100	103	70	68	47	60		100	91	75	33	78	56		100	127	87	62	65	85		100	12	11	7	9	15
